# Supplementary material for: Assessment of Prenatal Transportation Stress and Sex on Gene Expression Within the Amygdala of Brahman Calves
Source: Biology (Basel). 2024 Nov 11;13(11):915. doi: 10.3390/biology13110915 (PMC11592456; doi:10.3390/biology13110915)
Supplement: Supplementary file 1 [file biology-13-00915-s001.zip › Supplementary Table S1.xlsx]

## Sheet: Supplementary Table 1
Supplementary Table S1: Orthogonal distances and scored distances for samples from the PCAGrid and PCAHubert methodologies
Sample*	PCAGrid Orthogonal Distance	PCAGrid Scored Distance	PCAHubert Orthogonal Distance	PCAHubert Scored Distance
Control Female 1	6.72125e-10	2.21333	4742.05	0.598444
Control Female 2	1.02733e-08	5.34086	3315.77	1.93247
Control Female 3	9.45457e-09	15.7263	8919.49	2.4902
Control Female 4	1.04048e-08	3.48586	4181.49	0.21625
Control Female 5	9.10482e-09	5.24853	5605.94	0.839954
Control Female 6	3.95591e-09	3.69329	9297.01	0.496106
Control Female 7	5.62054e-09	6.54842	8881.51	0.654957
Control Female 8	9.84643e-09	3.67967	5257.79	0.410998
Control Male 1	4.93163e-09	2.34093	4134.85	0.297743
Control Male 2	1.03268e-08	1.64403	2247.52	0.140498
Control Male 3	7.10611e-09	3.80066	8984.9	0.56216
Control Male 4	5.07236e-09	2.24459	3778.93	1.06771
Control Male 5	2.13513e-08	11.0847	16646.6	3.31285
Control Male 6	5.65537e-09	2.61209	2940.39	0.264501
Control Male 7	6.2624e-09	2.55789	3791.03	0.803687
Control Male 8	1.76333e-08	53.23	106584	8.43554
PNS Female 1	9.84367e-09	10.7786	6145.71	0.893859
PNS Female 2	8.29726e-09	6.12545	4317.4	1.37148
PNS Female 3	4.03363e-09	1.99016	2859.82	0.19781
PNS Female 4	4.11147e-09	2.89398	6898.65	0.519596
PNS Female 5	8.96241e-09	3.25539	4257.72	0.593784
PNS Female 6	8.11556e-09	2.83828	5733.81	0.575773
PNS Female 7	1.4161e-08	5.39888	4976.13	1.92821
PNS Female 8	9.12486e-09	4.75039	8216.2	1.89232
PNS Male 1	6.6024e-09	1.69546	3406.24	0.0787458
PNS Male 2	4.91354e-09	4.37017	3389.24	0.925519
PNS Male 3	9.19989e-09	3.75007	6371.4	0.299727
PNS Male 4	5.04624e-09	3.48008	5601.88	0.508526
PNS Male 5	6.34489e-09	3.28373	3634.84	0.287283
PNS Male 6	6.22443e-09	4.39855	3187.78	1.65907
PNS Male 7	4.31495e-09	2.98962	4605.35	0.537257
PNS Male 8	3.47627e-09	3.16664	4000.73	0.158582
* PNS = Prenatally Stressed
