# Supplementary material for: Assessment of Prenatal Transportation Stress and Sex on Gene Expression Within the Amygdala of Brahman Calves
Source: Biology (Basel). 2024 Nov 11;13(11):915. doi: 10.3390/biology13110915 (PMC11592456; doi:10.3390/biology13110915)
Supplement: Supplementary file 1 [file biology-13-00915-s001.zip › Supplementary Table S2.xlsx]

## Sheet: Supplementary Table 2
Supplementary Table S2: Differentially expressed genes between males and females disregarding treatment
Gene Name/ID	Chromosome/scaffold name	logFC*	FDR
MX dynamin like GTPase 2	1	2.01389	0.0201618
poly(ADP-ribose) polymerase family member 14	1	1.07398	0.138051
poly(ADP-ribose) polymerase family member 9	1	0.935538	0.147016
MX dynamin like GTPase 1	1	2.37567	0.00857571
interferon alpha inducible protein 6	2	1.73601	0.138051
ENSBTAG00000009664	2	0.593373	0.0992
SP110 nuclear body protein	2	0.856549	0.198438
ENSBTAG00000001143	3	1.61577	0.123571
BCAR3 adaptor protein, NSP family member	3	0.297694	0.0679048
ENSBTAG00000011511	3	0.805041	0.122428
interferon induced protein 44 like	3	1.89567	0.00304825
interferon induced protein 44	3	1.79394	0.0192241
poly(ADP-ribose) polymerase family member 12	4	1.14005	0.0170055
sterile alpha motif domain containing 9	4	1.69701	0.0201618
ubiquitin specific peptidase 18	5	1.99468	0.0397435
HECT and RLD domain containing E3 ubiquitin protein ligase family member 6	6	1.22286	0.0201618
ENSBTAG00000008021	7	1.88134	0.0971467
ENSBTAG00000053806	7	2.21244	0.0201618
RNA sensor RIG-I	8	1.50556	0.0163838
eukaryotic translation initiation factor 2 alpha kinase 2	11	0.637239	0.122428
radical S-adenosyl methionine domain containing 2	11	2.90869	0.00304825
Z-DNA binding protein 1	13	2.00368	0.0175195
tripartite motif containing 21	15	0.997003	0.170341
ISG15 ubiquitin like modifier	16	3.09431	0.00124392
TNF superfamily member 18	16	0.865278	0.128993
2'-5'-oligoadenylate synthetase 2	17	1.97065	0.0164769
2',5'-oligoadenylate synthetase 1, 40/46kDa	17	1.15342	0.186309
2',5'-oligoadenylate synthetase 1, 40/46kDa	17	1.87273	0.0226765
solute carrier family 6 member 16	18	-1.25632	0.0731375
XIAP associated factor 1	19	1.53848	0.0226765
ATPase sarcoplasmic/endoplasmic reticulum Ca2+ transporting 3	19	0.442789	0.138051
ring finger protein 213	19	1.28698	0.0226765
recoverin	19	3.01581	0.0201618
LIM homeobox 1	19	-1.46009	0.105041
Small nucleolar RNA SNORD42	19	-1.17138	0.0163838
DExH-box helicase 58	19	1.79269	0.0439372
ENSBTAG00000051979	19	-2.66614	0.0789586
putative ISG12(a) protein	21	1.40825	0.128993
C-X3-C motif chemokine receptor 1	22	0.332969	0.0379339
ubiquitin like modifier activating enzyme 7	22	0.723611	0.0155489
FKBP prolyl isomerase family member 6 (inactive)	25	-2.26032	0.000160573
interferon induced protein with tetratricopeptide repeats 1	26	3.06432	0.00025873
scavenger receptor family member expressed on T cells 1	26	-1.71162	0.00857571
interferon induced protein with tetratricopeptide repeats 2	26	1.75517	0.0679048
Small nucleolar RNA U2-30	27	-0.703604	0.17232
WDFY family member 4	28	0.405453	0.124342
mitotic arrest deficient 2 like 1	NKLS02000723.1	1.23264	2.35883e-07
shroom family member 2	X	-0.79973	3.25167e-17
taxilin gamma	X	0.287065	0.0509893
lysine demethylase 6A	X	0.354597	0.000659301
ubiquitin specific peptidase 9 X-linked	X	0.31569	7.65976e-07
CD99 molecule	X	-0.512179	0.183214
glycogenin 2	X	-0.352269	0.0679048
eukaryotic translation initiation factor 2 subunit gamma	X	0.470119	1.18139e-08
arylsulfatase L	X	-0.676482	0.0519401
glypican 3	X	-1.27879	0.0397435
matrix remodeling associated 5	X	-0.837119	0.000385674
ENSBTAG00000051077	X	2.55181	0.168321
*LogFC= Logarithmic Fold Change: Positive (negative) fold change indicates that males had increased (decreased) expression relative to females.
