# Supplementary material for: Assessment of Prenatal Transportation Stress and Sex on Gene Expression Within the Amygdala of Brahman Calves
Source: Biology (Basel). 2024 Nov 11;13(11):915. doi: 10.3390/biology13110915 (PMC11592456; doi:10.3390/biology13110915)
Supplement: Supplementary file 1 [file biology-13-00915-s001.zip › Supplementary Table S3.xlsx]

## Sheet: Supplementary Table 3
Supplementary Table S3: Significant KEGG pathways identified via KOBAS analysis of differentially expressed genes between males and females
Pathway/Term	KEGG ID	Corrected P-Value	ENSEMBL ID of Genes Involved
Hepatitis C	bta05160	3.3046e-06	ENSBTAG00000016061|ENSBTAG00000030913|ENSBTAG00000003366|ENSBTAG00000008703|ENSBTAG00000037527|ENSBTAG00000039861|ENSBTAG00000014628
Influenza A	bta05164	3.3046e-06	ENSBTAG00000016061|ENSBTAG00000030913|ENSBTAG00000003366|ENSBTAG00000008703|ENSBTAG00000037527|ENSBTAG00000039861|ENSBTAG00000014628
Measles	bta05162	1.48872e-05	ENSBTAG00000030913|ENSBTAG00000003366|ENSBTAG00000008703|ENSBTAG00000037527|ENSBTAG00000039861|ENSBTAG00000014628
Epstein-Barr virus infection	bta05169	0.000102696	ENSBTAG00000003366|ENSBTAG00000008703|ENSBTAG00000014707|ENSBTAG00000037527|ENSBTAG00000039861|ENSBTAG00000014628
Herpes simplex virus 1 infection	bta05168	0.000517918	ENSBTAG00000039861|ENSBTAG00000003366|ENSBTAG00000008703|ENSBTAG00000037527|ENSBTAG00000008021|ENSBTAG00000014628
NOD-like receptor signaling pathway	bta04621	0.00475766	ENSBTAG00000037527|ENSBTAG00000039861|ENSBTAG00000014628|ENSBTAG00000001143
RIG-I-like receptor signaling pathway	bta04622	0.00748561	ENSBTAG00000014707|ENSBTAG00000003366|ENSBTAG00000046580
Cytosolic DNA-sensing pathway	bta04623	0.0491479	ENSBTAG00000012406|ENSBTAG00000003366
